# Supplementary material for: DNA Barcoding and Species Classification of Morchella
Source: Genes (Basel). 2022 Oct 6;13(10):1806. doi: 10.3390/genes13101806 (PMC9601616; doi:10.3390/genes13101806)
Supplement: Supplementary file 1 [file genes-13-01806-s001.zip]

Archive with 1 entries (1 files):
- genes-1934528-supplementary.pdf
